# Supplementary material for: Amplification of cell signaling and disease resistance by an immunity receptor Ve1Ve2 heterocomplex in plants
Source: Commun Biol. 2022 May 25;5:497. doi: 10.1038/s42003-022-03439-0 (PMC9132969; doi:10.1038/s42003-022-03439-0)
Supplement: Supplementary file 3 — Supplementary Data 1 [file 42003_2022_3439_MOESM3_ESM.xlsx]

## Sheet: Sheet1
Figure 1b
Potato Disease Index
Plant										10										20										30										40
Experiment A
WT	5	5	4	5	5	5	5	5	4	4	5	5	5	4	5	5	4	5	5	5	5	4	5	4	5	5	4	5	5	3	5	5	5	5	4	5	5	5	5	5	5	5	5	5	5	5	4	5	5
Ve1	3	3	4	3	3	2	3	3	3	4	3	4	3	3	3	2	2	3	3	3	2	3	3	3	3	4	3	3	3	3	3	2	3	3	3	2	3	3	2	3	3	4	3	3	3	4	3	4	3
Ve2	3	3	2	3	3	3	4	3	4	3	3	4	3	2	3	4	3	3	2	3	4	3	3	3	3	3	4	4	3	3	3	3	2	3	3	3	4	4	3	3	3	2	3	2	3	3	4	3	4
Ve1Ve2	1	1	1	1	2	1	1	1	1	1	1	1	2	1	1	1	2	1	2	1	1	1	1	1	1	2	2	1	1	1	1	2	1	1	1	1	1	2	1	1	1	1	1	2	1	1	1	1	1
Experiment B
WT	5	5	4	4	5	5	5	4	5	5	5	5	5	5	4	5	5	5	5	4	5	3	5	5	3	4	5	4	5	5	4	5	5	5	5	4	5	5	5	4	3	5	5	3	4	5	5	4	5
Ve1	3	3	4	3	3	3	2	3	3	2	3	4	3	3	2	3	3	3	2	3	3	3	3	3	2	3	2	3	3	3	3	3	2	2	3	3	3	3	3	3	2	3	3	3	3	2	3	3	3
Ve2	3	4	3	3	3	3	3	3	4	3	3	3	4	3	3	2	3	3	3	3	3	3	3	3	2	3	3	3	3	3	3	3	3	3	3	3	3	3	3	2	3	3	3	3	2	3	3	3	3
Ve1Ve2	1	1	1	1	2	1	1	1	1	1	1	1	1	1	1	1	1	1	2	1	1	1	1	1	1	2	1	1	1	1	1	1	1	1	1	1	1	2	1	1	1	1	1	1	1	2	1	1	1
Experiment C
WT	4	5	5	3	5	5	3	5	4	5	3	5	5	5	5	5	4	5	5	5	5	5	5	4	5	4	4	4	5	5	5	5	5	4	4	5	5	3	5	3	4	5	4	4	5	3	5	4	4
Ve1	3	2	3	3	3	3	2	3	2	2	3	3	2	3	3	3	2	4	3	3	3	3	3	2	3	3	3	3	3	2	3	3	3	3	2	2	3	3	2	3	3	3	2	3	3	3	3	2	2
Ve2	3	3	2	3	4	3	3	3	3	2	3	3	3	3	3	4	3	3	3	3	3	3	3	3	3	2	3	3	3	3	3	3	3	2	3	3	2	2	3	3	3	3	3	2	3	2	3	3	3
Ve1Ve2	1	2	1	1	1	1	1	1	1	1	1	1	1	1	1	1	1	1	1	1	1	1	1	1	1	2	1	2	1	1	1	1	1	1	2	1	1	1	1	1	1	1	1	1	1	1	1	1	1
[truncated: 2 more columns]
