# Supplementary material for: Amplification of cell signaling and disease resistance by an immunity receptor Ve1Ve2 heterocomplex in plants
Source: Commun Biol. 2022 May 25;5:497. doi: 10.1038/s42003-022-03439-0 (PMC9132969; doi:10.1038/s42003-022-03439-0)
Supplement: Supplementary file 4 — Supplementary Data 2 [file 42003_2022_3439_MOESM4_ESM.xlsx]

## Sheet: Sheet1
	Figure 1c
	ELISA Ve shoots and roots Vd race 1
	Experiment				A	A		B	B		C	C		AvgA	AvgB	AvgC		SD
	Shoots
			S3WT		2.439	2.1122		2.1817	1.945		2.0014	2.0986		2.28	2.07	2.05		0.10403
			S3Ve1		0.4989	0.6529		0.6409	0.5816		0.6202	0.6906		0.58	0.61	0.66		0.0329983
			S3Ve2		0.3503	0.6138		0.4571	0.3214		0.394	0.4685		0.48	0.39	0.43		0.0368179
			S3Ve1Ve2		0.2405	0.1249		0.1279	0.1206		0.1214	0.1112		0.19	0.13	0.12		0.0309121
			S5WT		4	3.037		2.8875	2.6904		2.3588	2.7727		3.52	2.79	2.57		0.406038
			S5Ve1		0.6746	0.9326		0.8338	0.7139		0.8353	0.9323		0.81	0.78	0.89		0.046428
			S5Ve2		0.44	0.7934		0.6625	0.4185		0.4741	0.6166		0.62	0.54	0.55		0.0355903
			S5Ve1Ve2		0.2878	0.1299		0.1346	0.127		0.1287	0.1188		0.21	0.13	0.13		0.0377124
			S7WT		2.7337	1.7821		1.7714	2.6361		1.7787	2.3808		2.26	2.21	2.08		0.0758654
			S7Ve1		0.535	0.6934		0.7354	0.5824		0.6381	0.6668		0.62	0.66	0.65		0.0169967
			S7Ve2		0.492	0.9878		0.6187	0.7067		0.4296	0.2851		0.74	0.67	0.36		0.165126
			S7Ve1Ve2		0.2183	0.1253		0.1305	0.12		0.1195	0.1138		0.17	0.13	0.12		0.0216025
	Roots		R3WT		2.8038	2.323		2.2734	2.3889		2.0446	2.2235		2.57	2.33	2.14		0.175942
			R3Ve1		0.4201	0.4631		0.3756	0.4845		0.6651	0.5436		0.44	0.43	0.61		0.0825967
			R3Ve2		0.8286	0.7997		0.6116	0.6317		0.5972	0.6605		0.82	0.62	0.63		0.0920145
			R3Ve1Ve2		0.1852	0.1256		0.1279	0.1206		0.1214	0.1112		0.16	0.13	0.12		0.0169967
			R5WT		3.8932	3.4754		3.3441	2.872		2.6343	2.5815		3.69	3.11	2.61		0.441311
			R5Ve1		0.5732	0.5411		0.506	0.5906		0.8987	0.7367		0.56	0.55	0.82		0.124989
			R5Ve2		0.8896	0.938		0.8283	0.8435		0.7496	0.8201		0.92	0.84	0.79		0.0535413
			R5Ve1Ve2		0.1035	0.1305		0.1346	0.127		0.1287	0.1188		0.12	0.13	0.13		0.00471405
			R7WT		3.7049	2.5767		2.0984	1.6321		2.2581	2.105		3.14	1.87	2.18		0.540637
			R7Ve1		0.5633	0.574		0.5236	0.5091		0.6814	0.4354		0.57	0.52	0.56		0.0216025
			R7Ve2		0.8878	0.7067		0.5075	0.6984		0.6709	0.6593		0.8	0.61	0.67		0.0793025
			R7Ve1Ve2		0.1783	0.1288		0.1616	0.1643		0.156	0.1064		0.16	0.17	0.13		0.0169967
	Figure 1d
	ELISA Ve Vd race 1 and 2
	Experiment				A	A		B	B		C	C
	Vd Race 1
		3WT			1.9196	1.8588		1.4061	1.7393		1.8085	2.2652		1.89	1.58	2.04		0.191543
		3Ve1			0.3349	0.4988		0.5165	0.4451		0.354	0.5257		0.42	0.48	0.44		0.0249444
		3Ve2			0.4157	0.3423		0.475	0.5617		0.4378	0.338		0.33	0.52	0.39		0.0793025
		3Ve1Ve2			0.1072	0.104		0.1177	0.1081		0.1059	0.1151		0.11	0.12	0.11		0.00471405
		5WT			2.2281	2.1202		2.2793	2.1979		2.26	1.8887		2.18	2.24	2.08		0.0659966
		5Ve1			0.6928	0.4432		0.5603	0.4727		0.6758	0.6555		0.57	0.52	0.67		0.062361
		5Ve2			0.6255	0.5972		0.5373	0.6288		0.6642	0.6424		0.61	0.59	0.66		0.0294392
		5Ve1Ve2			0.1235	0.1047		0.1326	0.1369		0.1242	0.1254		0.12	0.14	0.13		0.00816497
		7WT			1.8905	2.0804		2.3795	2.1007		1.7234	1.9294		1.99	2.24	1.83		0.168721
		7Ve1			0.5544	0.4684		0.5548	0.5542		0.4972	0.4833		0.51	0.56	0.49		0.0294392
		7Ve2			0.512	0.4512		0.4779	0.5211		0.4391	0.4563		0.48	0.5	0.45		0.020548
		7Ve1Ve2			0.1041	0.1142		0.1092	0.1054		0.1078	0.1052		0.11	0.11	0.11		0
	Vd Race 2
		3WT			1.8289	1.7865		1.9011	1.763		1.8037	1.8532		1.81	1.83	1.83		0.00942809
		3Ve1			1.8476	1.9027		1.8113	2.0084		1.8329	1.8473		1.88	1.91	1.84		0.0286744
		3Ve2			1.7853	1.8395		1.7933	1.8174		1.8022	1.7838		1.81	1.81	1.82		0.00471405
		3Ve1Ve2			2.1739	1.8016		1.8259	1.8063		1.7926	1.8362		1.99	1.82	1.82		0.0801388
		5WT			2.105	2.1754		2.0441	1.882		2.2343	2.5815		2.14	1.97	2.41		0.181169
		5Ve1			1.921	2.3182		2.1273	1.9532		2.02	1.894		2.12	2.04	1.96		0.0653197
		5Ve2			1.9074	1.9582		2.1331	2.0521		1.8219	2.1117		1.94	2.1	1.97		0.0694422
		5Ve1Ve2			2.2447	2.3157		2.0381	2.1663		1.8365	1.987		2.28	2.1	1.91		0.15107
		7WT			1.7049	1.5767		2.0984	1.6225		1.8581	2.1053		1.64	1.86	1.98		0.140791
		7Ve1			1.9888	1.7683		1.9654	1.6843		1.7439	1.9576		1.88	1.83	1.85		0.020548
		7Ve2			1.8239	1.9733		1.7669	1.8722		1.5965	1.7952		1.9	1.82	1.7		0.0821922
		7Ve1Ve2			1.6684	1.7656		1.9385	1.7538		1.5163	1.802		1.72	1.85	1.66		0.0793025
