# Supplementary material for: Amplification of cell signaling and disease resistance by an immunity receptor Ve1Ve2 heterocomplex in plants
Source: Commun Biol. 2022 May 25;5:497. doi: 10.1038/s42003-022-03439-0 (PMC9132969; doi:10.1038/s42003-022-03439-0)
Supplement: Supplementary file 5 — Supplementary Data 3 [file 42003_2022_3439_MOESM5_ESM.xlsx]

## Sheet: Figure 5
Figure 5 CB Ve ROS source data
Software: Tecan i-control				Tecan i-control , 2.0.10.0
Device: infinite 200Pro				Serial number: 1211001176
Firmware: V_3.37_07/12_Infinite (Jul 20 2012/13.56.47)				MAI, V_3.37_07/12_Infinite (Jul 20 2012/13.56.47)
Shaking (Linear) Duration:				1	s
Shaking (Linear) Amplitude:				1	mm
List or actions:
Kinetics
Luminescence
Label: Label1
Kinetics - Measurement
Kinetics - Duration				02:30:00
Interval time				Minimal
Mode				Luminescence
Attenuation				AUTOMATIC
Integration time				1000	ms
Rest period				0	ms
cycle no.	1	2	3	4	5	6	7	8	9	10	11	12	13	14	15	16	17	18	19	20	21	22	23	24	25	26	27	28	29	30	31	32	33	34	35	36	37	38	39	40	41	42	43	44	45	46	47	48	49
time [s]	0	63	125.9	188.8	251.8	314.7	377.6	440.6	503.6	566.5	629.5	692.4	755.3	818.3	881.2	944.1	1007.1	1070	1133	1195.9	1258.8	1321.8	1384.7	1447.7	1510.6	1573.6	1636.5	1699.4	1762.4	1825.3	1888.3	1951.2	2014.2	2077.1	2140.1	2203	2266	2328.9	2391.8	2454.8	2517.8	2580.7	2643.6	2706.6	2769.5	2832.5	2895.4	2958.4	3021.3
Temp. [°C]	20.3	20.5	20.4	20.5	20.4	20.6	20.9	21	21	21	21.1	21.2	21.3	21.5	21.5	21.6	21.7	21.7	21.7	21.9	22	22	22.3	22.1	22	22.5	22.4	22.4	22.6	22.4	22.6	22.7	22.6	22.8	23	23	23	23.1	23.2	23.2	23.3	23.3	23.3	23.3	23.7	23.7	23.6	23.6	23.7
untreated + spores 1	47	13	17	4	11	4	5	11	15	16	15	15	9	2	13	13	20	24	25	11	16	30	22	14	26	20	13	30	9	15	16	31	14	22	23	24	28	25	14	27	21	26	23	30	55	26	31	30	43
untreated + spores 2	75	48	27	24	16	20	18	6	3	-1	27	13	15	9	16	23	16	25	2	21	27	23	23	24	15	24	26	41	28	31	32	38	33	34	29	22	36	40	42	35	16	44	27	53	43	32	33	21	27
untreated + spores 3	55	36	21	24	15	19	13	14	9	12	9	16	15	15	25	5	24	17	12	18	15	17	32	11	14	28	18	21	35	35	27	33	24	46	33	50	35	37	29	28	37	44	42	44	45	55	52	60	47
untreated 1	209	74	23	31	15	10	5	18	10	5	25	4	-8	1	10	4	0	10	2	7	0	0	12	8	1	12	6	12	9	19	13	-4	7	12	14	24	12	12	25	34	30	8	25	18	20	28	15	23	22
untreated 2	204	102	45	39	36	48	54	49	57	56	58	66	72	66	53	45	60	73	44	72	44	42	52	58	50	49	70	55	49	60	71	67	61	58	63	73	69	75	48	57	75	94	59	58	78	55	54	62	70
untreated 3	235	91	32	39	27	34	40	19	14	11	18	31	40	17	15	18	22	23	2	21	26	7	29	6	10	20	45	24	3	16	21	36	35	30	13	34	30	27	21	29	33	29	22	47	36	24	39	31	21
buffer + spores 1	178	58	75	88	72	57	38	14	56	39	16	25	18	29	27	18	27	24	22	27	39	28	25	37	41	42	37	42	53	45	57	66	54	67	63	54	58	62	74	64	53	57	46	65	65	46	68	47	63
buffer + spores 2	220	80	63	43	48	56	44	30	15	12	20	29	23	24	19	18	24	13	25	24	31	11	32	23	26	26	32	36	40	27	53	53	41	45	46	26	41	58	38	50	64	50	57	59	63	45	42	55	42
buffer + spores 3	354	200	100	70	68	62	70	63	65	58	54	49	52	33	21	52	29	39	37	27	26	36	24	58	52	56	55	34	41	51	64	44	41	46	59	42	58	60	52	58	39	56	55	39	63	57	41	59	51
buffer 1	285	183	147	147	124	141	114	81	103	101	69	72	53	105	65	76	54	66	59	67	59	32	59	31	64	60	54	31	68	44	43	36	66	37	51	63	38	73	46	44	54	53	52	75	65	72	58	63	54
buffer 2	353	177	145	111	143	143	115	124	103	124	131	118	108	96	140	89	109	102	106	76	88	80	105	56	120	110	79	101	76	93	93	61	89	71	85	112	65	106	103	82	83	60	64	63	82	76	92	102	75
buffer 3	262	90	93	71	67	82	50	38	46	23	34	36	49	12	13	27	22	0	39	2	9	24	7	2	5	5	7	6	2	5	1	17	15	24	5	19	5	13	2	-8	36	19	15	13	-9	18	14	-7	15
Agrobacteria + spores 1	106	47	16	36	20	27	31	36	31	21	22	32	29	19	34	27	19	25	30	35	48	46	51	52	57	56	82	66	92	83	75	118	97	85	104	114	121	132	116	104	79	129	123	120	113	86	134	117	99
Agrobacteria + spores 2	129	81	45	34	58	45	52	43	39	42	38	48	56	40	51	44	59	44	62	58	70	73	40	52	45	88	87	79	71	67	86	103	85	91	107	97	92	83	114	95	118	96	94	107	106	115	99	102	115
Agrobacteria + spores 3	82	25	40	19	27	33	11	32	32	23	30	35	17	48	40	41	45	68	59	66	47	56	86	89	80	52	65	72	77	60	77	41	58	52	48	63	51	49	52	78	80	43	82	56	85	91	78	84	90
Agrobacteria 1	137	63	48	43	53	38	36	36	47	42	42	56	42	40	31	43	47	33	43	29	40	57	40	46	43	54	52	53	51	71	75	74	67	62	83	73	84	70	70	66	61	71	84	84	88	84	80	55	72
Agrobacteria 2	137	86	57	52	50	54	53	46	57	61	42	63	65	39	55	47	40	44	43	39	33	52	44	54	36	45	43	51	57	58	41	65	48	43	54	51	57	33	49	39	52	40	48	47	54	45	51	54	72
Agrobacteria 3	101	55	56	51	62	59	45	48	33	39	49	23	20	62	59	43	62	64	55	68	69	46	70	54	69	53	66	52	64	60	51	58	60	82	58	65	56	85	56	92	109	86	95	67	79	107	105	97	81
Ve1 + spores	335	261	210	203	200	216	218	215	206	178	206	182	193	197	200	183	196	195	206	205	187	202	199	224	229	229	240	235	246	244	239	264	278	298	321	317	307	338	336	366	370	330	343	360	341	347	403	442	341
Ve1 + spores	424	228	255	255	279	243	245	275	252	243	225	227	239	221	220	232	213	239	229	226	268	239	287	269	297	206	210	242	213	205	239	232	226	214	214	310	258	341	368	379	476	388	339	442	422	404	416	420	427
Ve1 + spores	442	440	402	366	359	323	345	312	309	315	285	271	286	285	285	276	272	287	268	272	267	261	297	280	222	323	312	349	316	346	361	373	370	376	397	318	438	319	366	307	340	561	476	460	565	576	560	553	557
Ve1 1	237	210	211	211	200	208	193	202	198	199	206	111	118	119	119	111	115	119	107	116	119	113	107	127	125	129	114	110	127	119	125	132	141	122	130	120	138	138	125	126	122	133	143	126	130	142	138	138	142
Ve1 2	317	192	200	210	230	260	200	274	266	289	244	220	226	198	174	224	188	206	211	166	160	158	156	172	147	131	132	125	141	136	130	122	154	103	103	94	104	91	88	117	97	103	101	79	109	84	91	93	95
Ve1 3	374	313	327	354	287	253	302	228	220	217	193	316	312	231	294	270	254	248	235	214	243	217	209	231	214	204	204	212	199	212	194	215	181	145	150	173	187	156	166	160	149	123	136	157	149	139	143	136	127
Ve2 + spores 1	246	318	283	263	281	275	274	256	263	273	265	260	283	255	266	266	268	275	261	248	272	256	293	299	275	296	301	296	301	313	298	302	329	302	318	346	374	382	367	390	375	397	402	390	412	409	424	416	397
Ve2 + spores 2	226	281	345	337	382	367	372	430	372	408	357	348	302	319	327	354	375	350	358	345	340	365	370	348	352	326	413	348	428	408	452	409	435	425	423	424	443	432	447	496	453	514	474	495	461	484	464	507	503
Ve2 + spores 3	236	132	275	392	448	418	422	441	452	403	404	387	421	387	375	407	387	399	385	385	358	415	313	338	392	381	316	407	422	435	428	457	410	454	486	462	434	429	448	493	477	536	502	491	468	491	509	501	462
Ve2 1	276	162	111	112	97	89	90	100	101	87	90	92	91	93	96	106	100	97	101	93	103	109	91	94	90	110	102	112	103	103	98	117	98	108	119	103	110	115	118	112	100	110	121	112	113	105	112	139	115
Ve2 2	176	208	199	195	173	202	206	236	211	204	197	198	187	168	192	189	172	177	177	203	164	198	168	170	152	164	150	162	158	149	138	151	135	123	130	163	155	145	117	111	129	146	146	182	116	141	138	124	147
Ve2 3	256	146	147	124	132	156	147	133	152	162	164	170	152	167	168	167	175	194	183	158	167	114	176	158	167	168	142	156	149	166	164	153	181	169	142	136	158	178	168	172	181	182	169	157	180	198	161	188	152
Ve1 + Ve2 + spores 1	554	491	501	477	512	463	520	534	501	509	522	547	535	556	531	519	540	607	586	579	600	660	554	491	501	477	512	463	520	534	501	509	522	547	535	556	531	519	540	607	586	579	600	660	658	695	702	744	739
Ve1 + Ve2 + spores 2	240	312	286	415	468	515	543	593	410	563	555	541	554	400	380	340	415	470	515	543	593	510	663	655	641	654	637	615	681	665	751	751	733	649	755	810	852	889	911	896	1008	947	1032	946	1015	1019	1093	965	1051
Ve1 + Ve2 + spores 3	366	338	425	379	367	364	334	318	426	390	398	378	376	529	540	623	529	539	481	441	353	497	414	488	537	561	577	699	594	704	580	635	712	840	656	682	679	612	617	576	560	695	623	709	669	633	608	727	626
Ve1 + Ve2 1	247	131	131	191	168	150	164	169	181	171	178	175	149	153	136	132	132	96	143	122	111	124	151	130	115	122	126	109	114	130	115	132	128	147	134	169	147	146	153	152	139	161	132	152	155	142	137	118	129
Ve1 + Ve2 2	205	99	136	114	152	170	163	178	146	174	154	176	172	151	157	162	136	161	130	152	128	124	118	149	97	119	114	139	129	162	111	110	150	94	155	108	124	130	132	128	153	143	147	108	150	149	125	111	140
Ve1 + Ve2 3	253	163	111	94	98	93	79	90	92	69	77	62	60	76	86	85	70	81	73	91	86	97	98	79	115	105	100	96	97	96	100	101	76	103	85	94	78	104	93	113	104	94	105	102	67	105	112	102	124
[truncated: 94 more columns]
